# Supplementary material for: Acute pancreatitis in pregnancy: meta-analysis of maternal and fetal outcomes
Source: Br J Surg. 2021 Jun 28;109(1):12–4. doi: 10.1093/bjs/znab221 (PMC10364714; doi:10.1093/bjs/znab221)
Supplement: znab221_Supplementary_Data [file znab221_supplementary_data.zip]

Archive with 2 entries (2 files):
- PRISMA_checklist.doc
- Supplementary_information.docx
